# Supplementary material for: Attitudes towards Future Unemployment and European Cooperation to Reduce Unemployment among 8th Graders in EU/European Countries
Source: Eur J Investig Health Psychol Educ. 2022 Feb 17;12(2):218–35. doi: 10.3390/ejihpe12020017 (PMC8870811; doi:10.3390/ejihpe12020017)
Supplement: Supplementary file 1 [file ejihpe-12-00017-s001.zip]

Archive with 1 entries (1 files):
- ejihpe-1543129-supplementary.pdf
